# Supplementary material for: Evaluation of the variations of mandibular molars and the distance from root apex to the inferior alveolar nerve in Saudi Sub-population: Three-dimensional radiographic evaluation
Source: PLoS One. 2025 Feb 19;20(2):e0317053. doi: 10.1371/journal.pone.0317053 (PMC11838894; doi:10.1371/journal.pone.0317053)
Supplement: S1 Data — The file contains anonymized data on mandibular molar evaluations, including patient demographics, tooth presence, root and canal details, and measurements like the distance to the inferior alveolar nerve canal. (XLSX) [file pone.0317053.s001.xlsx]

## Sheet: Master Sheet
Excluded	Age	Nationality		Present Teeth				#36													#37													#46													#47
								Present Roots				Number of canals	Distance from IANC (mm)								Present Roots				Number of canals	Distance from IANC (mm)								Present Roots				Number of canals	Distance from IANC (mm)								Present Roots
				#36	#37	#46	#47	M	D	RE	RP		M	D	MB	ML	DB	DL	RE	RP	M	D	RE	RP		M	D	MB	ML	DB	DL	RE	RP	M	D	RE	RP		M	D	MB	ML	DB	DL	RE	RP	M	D	RE
Included	49	Saudi		Present	Present	Present	Present	Present	Present	Not present	Not present	3	6.9	8.05							Present	Present	Not present	Not present	3	5.3	2.75							Present	Present	Not present	Not present	3	6.85	3.4							Present	Present	Not present
Included	30	Saudi		Present	Present	Present	Present	Not present	Not present	Not present	Not present	3	0.6	0.55							Present	Present	Not present	Not present	3	3.9	1.8							Present	Present	Not present	Not present	3	1.85	2.1							Present	Present	Not present
Included	31	Saudi		Present	Present	Present	Present	Present	Present	Not present	Not present	3	10.35	8.6							Present	Present	Not present	Not present	3	6.15	4.795							Present	Present	Not present	Not present	3	8.9	8.2							Present	Present	Not present
Included	31	Saudi		Present	Missing	Present	Present	Present	Present	Not present	Not present	3	7.295	6.79							Not present	Not present	Not present	Not present										Present	Present	Not present	Not present	3	4.44	5.9							Present	Present	Not present
Included	45	Non-Saudi		Present	Present	Missing	Present	Present	Present	Not present	Not present	3	4.1	2.9							Present	Present	Not present	Not present	3	4.5	1.85									Not present	Not present										Present	Present	Not present
Included	56	Saudi		Present	Missing	Present	Present	Not present	Not present	Not present	Not present	3	8.65	6							Not present	Not present	Not present	Not present										Present	Present	Not present	Not present	3	4.35	4.95							Present	Present	Not present
Included	43	Saudi		Present	Missing	Present	Present	Present	Present	Not present	Not present	3	9.4	7.2							Not present	Not present	Not present	Not present										Present	Present	Not present	Not present	3	1	0.8							Present	Not present	Not present
Included	39	Non-Saudi		Present	Present	Missing	Present	Present	Present	Not present	Not present	3	4.15	4.15							Present	Present	Not present	Not present	3	5.85	6.35							Not present	Not present	Not present	Not present										Present	Present	Not present
Included	39	Saudi		Present	Present	Present	Present	Present	Present	Not present	Not present	3	2.985	2.65							Present	Present	Not present	Not present	3	4.385	1.88							Present	Present	Not present	Not present	3	3.8	3.35							Present	Present	Not present
Included	33	Saudi		Present	Present	Present	Present	Present	Present	Not present	Not present	3	4.345	1.835							Present	Present	Not present	Not present	3	2.9	4.055							Present	Present	Not present	Not present	3	3.595	3.72							Present	Present	Not present
Included	40	Saudi		Missing	Present	Missing	Missing	Not present	Not present	Not present	Not present										Present	Not present	Not present	Not present	3	2.745	3.33							Not present	Not present	Not present	Not present										Not present	Not present	Not present
Included	34	Non-Saudi		Missing	Missing	Missing	Present	Not present	Not present	Not present	Not present										Not present	Not present	Not present	Not present										Not present	Not present	Not present	Not present										Present	Present	Not present
Included	51	Non-Saudi		Present	Present	Missing	Present	Present	Present	Not present	Not present	3	5.96	1.045							Present	Present	Not present	Not present	3	2.4	0.925							Not present	Not present	Not present	Not present										Present	Present	Not present
Included	58	Saudi		Present	Present	Present	Present	Present	Present	Not present	Not present	4	5.43	3.25							Present	Present	Not present	Not present	3	9.77	8.18							Present	Present	Not present	Not present	3	5.1	8.705							Not present	Not present	Not present
Included	40	Saudi		Missing	Present	Present	Present	Not present	Not present	Not present	Not present										Present	Present	Not present	Not present	4	2.42	1.585					6.115		Present	Present	Not present	Not present	3	1.065	1.865							Present	Present	Not present
Included	34	Non-Saudi		Present	Present	Present	Present	Present	Present	Not present	Not present	3	5.015	4.39							Present	Present	Not present	Not present	3	8.93	6.975							Present	Present	Not present	Not present	3	4.81	2.51							Present	Present	Not present
Included	31	Saudi		Present	Present	Present	Present	Present	Present	Not present	Not present	4	0.94	4.815							Present	Present	Not present	Not present	3	3.24	0.875							Present	Present	Not present	Not present	3	2.665	2.565							Present	Present	Not present
Included	31	Saudi		Present	Present	Present	Present	Present	Present	Not present	Not present	3	7.33	4.55							Present	Present	Not present	Not present	3	6.15	3.405							Not present	Not present	Not present	Not present										Present	Present	Not present
Included	50	Saudi		Missing	Present	Present	Missing	Not present	Not present	Not present	Not present										Present	Present	Not present	Not present	3	6.1	5.33							Present	Present	Not present	Not present	4	7.36	8.24							Not present	Not present	Not present
Included	31	Saudi		Missing	Present	Present	Present	Not present	Not present	Not present	Not present										Present	Present	Not present	Not present	3	5.82	6.46							Not present	Not present	Not present	Not present										Present	Present	Not present
Included	53	Non-Saudi		Present	Present	Missing	Present	Present	Present	Not present	Not present	4	7.33	6.99							Present	Present	Not present	Not present	3	2.78	1.79							Not present	Not present	Not present	Not present										Present	Present	Not present
Included	40	Saudi		Present	Present	Present	Present	Present	Present	Not present	Not present	3	3.89	4.14							Present	Present	Not present	Not present	3	3.46	2.815							Present	Present	Not present	Not present	3	4.375	1.175							Present	Present	Not present
Included	51	Non-Saudi		Present	Present	Present	Present	Present	Present	Not present	Not present	3	1.88	2.805							Present	Present	Not present	Not present	3	6.75	3.96							Present	Present	Not present	Not present	3	7.03	5.025							Present	Present	Not present
Included	39	Saudi		Missing	Missing	Missing	Present	Not present	Not present	Not present	Not present										Not present	Not present	Not present	Not present										Not present	Not present	Not present	Not present										Present	Present	Not present
Included	59	Non-Saudi		Present	Present	Missing	Present	Present	Present	Not present	Not present	3	4.765	5.73							Present	Present	Present	Not present	3	7.855	5.705					8.845		Not present	Not present	Not present	Not present										Present	Present	Not present
Included	44	Non-Saudi		Present	Present	Present	Present	Present	Present	Present	Not present	4	7.245	7.755					9.8		Present	Present	Not present	Not present	3	6.6	7.3							Present	Present	Present	Not present	4	9.335	9.315					9.63		Present	Present	Not present
Included	34	Non-Saudi		Present	Present	Present	Present	Present	Present	Not present	Not present	4	7.76	6.77							Present	Present	Not present	Not present	3	10.75	3.515							Present	Present	Not present	Present	3	7.025	6.58							Present	Present	Not present
Included	67	Non-Saudi		Missing	Present	Missing	Present	Not present	Not present	Not present	Not present										Present	Present	Not present	Not present	3	6.015	6.565							Not present	Not present	Not present	Not present										Present	Present	Not present
Included	48	Saudi		Present	Present	Present	Present	Present	Present	Not present	Not present	5	4.785	9.4							Present	Present	Not present	Not present	3	3.45	7.28							Present	Present	Not present	Not present	3	11.6	6.5							Present	Present	Not present
Included	61	Non-Saudi		Missing	Present	Present	Present	Not present	Not present	Not present	Not present										Present	Present	Not present	Not present	3	7.28	7.16							Present	Present	Not present	Not present	3	8.525	8.05							Present	Present	Not present
Included	52	Saudi		Missing	Present	Present	Present	Not present	Not present	Not present	Not present										Present	Present	Not present	Not present	3	5.165	3.205							Present	Present	Not present	Not present	3	5.58	6.24							Present	Present	Not present
Included	51	Saudi		Missing	Missing	Missing	Present	Not present	Not present	Not present	Not present										Not present	Not present	Not present	Not present										Not present	Not present	Not present	Not present										Present	Present	Not present
Included	53	Non-Saudi		Present	Present	Present	Present	Present	Present	Not present	Not present	3	7.565	7.535							Present	Present	Not present	Not present	3	3.87	4.075							Present	Present	Not present	Not present	4	7.765	6.18							Present	Present	Not present
Included	32	Saudi		Missing	Present	Missing	Present	Not present	Not present	Not present	Not present										Present	Present	Not present	Not present	3	5.5	4.905							Not present	Not present	Not present	Not present										Present	Present	Not present
Included	53	Saudi		Present	Present	Missing	Present	Not present	Not present	Not present	Not present	3	8.57	9.085							Present	Present	Not present	Not present	3	5.02	5.045							Present	Present	Not present	Not present										Present	Present	Not present
Included	47	Non-Saudi		Present	Present	Missing	Missing	Present	Present	Not present	Not present	3	9.035	9.305							Present	Present	Not present	Not present	3	7.84	3.485							Not present	Not present	Not present	Not present										Not present	Not present	Not present
Included	79	Saudi		Missing	Present	Missing	Present	Not present	Not present	Not present	Not present										Present	Present	Not present	Not present	3	6.145	4.115							Not present	Not present	Not present	Not present										Present	Present	Not present
Included	68	Non-Saudi		Present	Present	Missing	Present	Present	Present	Present	Not present	4	5.845	8.105					3.675	4.1	Present	Present	Not present	Not present	3	3.585	4.245							Not present	Not present	Not present	Not present										Present	Present	Not present
Included	33	Saudi		Present	Present	Missing	Present	Not present	Not present	Not present	Not present	4	5.665	5.985							Present	Present	Not present	Not present	3	4.455	4.25							Not present	Not present	Not present	Not present										Present	Present	Not present
Included	36	Saudi		Missing	Present	Missing	Present	Not present	Not present	Not present	Not present										Present	Present	Not present	Present	4	6.97	1.805						4.855	Not present	Not present	Not present	Not present										Present	Present	Not present
Included	29	Saudi		Present	Present	Present	Present	Present	Present	Not present	Not present	3	6.025	6.155							Present	Present	Not present	Not present	3	5.22	4.085							Present	Present	Not present	Not present	3	3.98	4.92							Present	Present	Not present
Included	41	Non-Saudi		Present	Present	Missing	Present	Present	Present	Not present	Not present	3	7.095	4.635							Present	Present	Not present	Not present	3	1.305	3.94							Not present	Not present	Not present	Not present										Present	Present	Not present
Included	48	Non-Saudi		Present	Present	Present	Present	Present	Present	Not present	Not present	3	4.25	4.155							Present	Present	Not present	Not present	3	1.455	0.88							Present	Present	Not present	Not present	3	5.86	5.16							Present	Present	Not present
Included	49	Saudi		Missing	Missing	Missing	Present	Not present	Not present	Not present	Not present										Not present	Not present	Not present	Not present										Not present	Not present	Not present	Not present										Present	Present	Not present
Included	29	Saudi		Missing	Present	Present	Present	Not present	Not present	Not present	Not present										Present	Present	Not present	Not present	3	3.215	3.73							Present	Present	Not present	Not present	3	3.16	3.05							Present	Present	Not present
Included	28	Non-Saudi		Missing	Present	Missing	Missing	Not present	Not present	Not present	Not present										Present	Present	Not present	Not present	3	3.605	2.485							Not present	Not present	Not present	Not present										Not present	Not present	Not present
Included	20	Non-Saudi		Present	Missing	Present	Missing	Present	Present	Not present	Not present	4	0.87	1.885							Not present	Not present	Not present	Not present										Present	Present	Not present	Not present	4	2.78	1.815							Not present	Not present	Not present
Included	28	Saudi		Missing	Present	Missing	Present	Not present	Not present	Not present	Not present										Present	Present	Not present	Not present	3	7.7	6.085							Not present	Not present	Not present	Not present										Present	Present	Not present
Included	28	Saudi		Present	Present	Missing	Missing	Not present	Not present	Not present	Not present	3	5.5	5.57							Present	Present	Not present	Not present	3	2.38	2.845							Not present	Not present	Not present	Not present										Not present	Not present	Not present
Included	23	Saudi		Missing	Missing	Missing	Present	Not present	Not present	Not present	Not present										Not present	Not present	Not present	Not present										Not present	Not present	Not present	Not present										Present	Present	Not present
Included	57	Saudi		Missing	Present	Present	Present	Not present	Not present	Not present	Not present										Present	Present	Not present	Not present	3	5.61	6.75							Present	Present	Not present	Not present	3	7.1	7.655							Present	Present	Not present
Included	58	Non-Saudi		Present	Present	Present	Present	Present	Present	Not present	Not present	3	6.165	5.775							Present	Present	Not present	Not present	3	4.845	3.365							Present	Present	Not present	Not present	3	5.095	4.265							Present	Present	Not present
Included	28	Saudi		Present	Present	Present	Present	Present	Present	Not present	Not present	3	9.625	7.37							Present	Present	Not present	Not present	3	5.655	5.89							Present	Present	Not present	Not present	3	10.375	8.345							Present	Present	Not present
Included	38	Saudi		Missing	Present	Present	Present	Not present	Not present	Not present	Not present										Present	Present	Not present	Not present	3	3.955	1.27							Present	Present	Not present	Not present	3	6.075	6.18							Present	Present	Not present
Included	30	Saudi		Present	Present	Present	Present	Present	Present	Not present	Not present	3	5.34	4.3							Present	Present	Not present	Not present	3	1.035	0.97							Present	Present	Not present	Not present	3	6.375	3.715							Present	Present	Not present
Included	40	Saudi		Present	Present	Present	Present	Present	Present	Not present	Not present	3	1.66	2.63							Present	Present	Not present	Not present	3	1.55	4.505							Present	Present	Not present	Not present	3	4.92	3.17							Present	Present	Not present
Included	29	Non-Saudi		Present	Present	Present	Present	Not present	Not present	Not present	Not present	3	1.615	2.41							Present	Present	Not present	Not present	3	4.69	2.37							Present	Not present	Not present	Not present	3	2.85	2.025							Present	Present	Not present
Included	58	Non-Saudi		Missing	Present	Missing	Present	Not present	Not present	Not present	Not present										Present	Present	Not present	Not present	3	2.665	2.175							Not present	Not present	Not present	Not present										Present	Present	Not present
Included	39	Non-Saudi		Present	Present	Present	Present	Present	Present	Not present	Not present	3	2.34	0.625							Present	Present	Not present	Not present	3	1.83	1.03							Present	Present	Not present	Not present	3	1.34	1.535							Present	Present	Not present
Included	47	Saudi		Present	Present	Present	Present	Present	Present	Not present	Not present	4	2.48	2.48							Present	Present	Not present	Not present	3	2.21	1.11							Present	Present	Not present	Not present	3	1.12	2.1							Present	Present	Not present
Included	29	Saudi		Present	Present	Present	Present	Present	Present	Not present	Not present	3	2.195	2.39							Present	Not present	Not present	Not present	3	2.275								Present	Present	Not present	Not present	3	4.095	2.405							Present	Not present	Not present
Included	42	Saudi		Present	Present	Present	Present	Present	Present	Not present	Not present	4	7.6	6.475							Present	Present	Not present	Not present	3	4.8	3.615							Present	Present	Not present	Not present	4	7.58	7.79							Present	Present	Not present
Included	23	Non-Saudi		Present	Missing	Present	Missing	Present	Present	Not present	Not present	3	1.395	2.72							Present	Present	Not present	Not present										Present	Present	Not present	Not present	3	3.88	2.1							Not present	Not present	Not present
Included	20	Saudi		Present	Missing	Missing	Missing	Present	Present	Not present	Not present	3	2.8	3.41							Not present	Not present	Not present	Not present										Not present	Not present	Not present	Not present										Not present	Not present	Not present
Included	23	Saudi		Present	Missing	Present	Missing	Present	Present	Not present	Not present	3	3.585	2.675							Not present	Not present	Not present	Not present										Present	Present	Not present	Not present	3	2.91	4.89							Not present	Not present	Not present
Included	36	Saudi		Present	Present	Present	Present	Not present	Not present	Not present	Not present										Present	Present	Not present	Not present	2									Not present	Not present	Not present	Not present										Not present	Not present	Not present
Included	27	Saudi		Present	Present	Present	Present	Present	Present	Not present	Not present	2									Present	Present	Not present	Not present	2									Present	Present	Not present	Not present	2									Present	Present	Not present
Included	53	Non-Saudi		Present	Present	Missing	Missing	Not present	Not present	Not present	Not present	3									Present	Present	Not present	Not present	2									Not present	Not present	Not present	Not present										Not present	Not present	Not present
Included	57	Non-Saudi		Present	Present	Present	Present	Not present	Not present	Not present	Not present	4									Present	Present	Not present	Not present	3									Present	Present	Not present	Not present	3									Present	Present	Not present
Included	23	Non-Saudi		Present	Present	Present	Present	Not present	Not present	Not present	Not present										Not present	Not present	Not present	Not present										Present	Present	Not present	Not present	3									Present	Present	Present
Included	28	Non-Saudi		Present	Present	Present	Present	Present	Present	Not present	Not present	3									Present	Present	Not present	Not present	2									Present	Present	Present	Not present	3									Present	Present	Not present
Included	27	Non-Saudi		Present	Present	Present	Present	Not present	Not present	Not present	Not present										Present	Present	Not present	Not present	2									Present	Present	Not present	Not present	3									Present	Present	Not present
Included	41	Non-Saudi		Present	Present	Present	Present	Present	Present	Not present	Not present	3									Not present	Not present	Not present	Not present										Present	Present	Not present	Not present	3									Present	Present	Not present
Included	64	Non-Saudi		Present	Present	Present	Present	Not present	Not present	Not present	Not present										Not present	Not present	Not present	Not present										Not present	Not present	Not present	Not present										Present	Present	Not present
Included	36	Saudi		Present	Present	Present	Present	Not present	Not present	Not present	Not present	3									Not present	Not present	Not present	Not present										Not present	Not present	Not present	Not present										Not present	Not present	Not present
Included	38	Saudi		Present	Present	Present	Present	Present	Present	Not present	Not present	3									Present	Present	Not present	Not present	2									Not present	Not present	Not present	Not present										Not present	Not present	Not present
Included	56	Non-Saudi		Present	Present	Present	Present	Present	Present	Not present	Not present	3									Present	Present	Not present	Not present	2									Present	Present	Not present	Not present	3									Present	Present	Not present
Included	25	Saudi		Present	Present	Present	Present	Present	Present	Not present	Not present	3									Present	Present	Not present	Not present	3									Not present	Not present	Not present	Not present										Present	Present	Not present
Included	32	Saudi		Present	Present	Present	Present	Present	Present	Not present	Not present	3									Present	Present	Not present	Not present	3									Present	Present	Not present	Not present	3									Present	Present	Present
Included	35	Saudi		Present	Present	Present	Present	Present	Present	Not present	Not present	3									Present	Present	Not present	Not present	3									Present	Present	Not present	Not present	3									Present	Present	Not present
Included	28	Saudi		Present	Present	Present	Present	Present	Present	Not present	Not present	3									Present	Present	Not present	Not present	3									Present	Present	Not present	Not present	3									Present	Present	Not present
Included	25	Non-Saudi		Present	Present	Present	Present	Present	Present	Not present	Not present	3									Present	Present	Present	Not present	3									Present	Present	Not present	Not present	3									Not present	Not present	Not present
Included	57	Non-Saudi		Present	Present	Missing	Present	Present	Present	Not present	Not present	3									Present	Present	Not present	Not present	3									Not present	Not present	Not present	Not present										Present	Present	Not present
Included	42	Non-Saudi		Present	Present	Present	Present	Not present	Not present	Not present	Not present										Present	Present	Not present	Not present	3									Present	Present	Not present	Not present	3									Not present	Not present	Not present
Included	34	Non-Saudi		Present	Present	Present	Present	Present	Present	Not present	Not present	3									Present	Present	Not present	Not present	3									Present	Present	Not present	Not present	3									Present	Present	Not present
Included	68	Non-Saudi		Present	Present	Present	Present	Present	Present	Present	Not present	3									Present	Present	Not present	Not present	3									Not present	Not present	Not present	Not present										Present	Present	Not present
Included	61	Saudi		Missing	Missing	Present	Present	Not present	Not present	Not present	Not present										Not present	Not present	Not present	Not present										Present	Present	Not present	Not present	3									Present	Present	Not present
Included	41	Saudi		Present	Missing	Present	Missing	Present	Present	Not present	Not present	3									Not present	Not present	Not present	Not present										Present	Present	Not present	Not present	3									Not present	Not present	Not present
Included	49	Non-Saudi		Present	Present	Present	Present	Present	Not present	Not present	Not present	3									Present	Present	Not present	Not present	2									Present	Present	Not present	Not present	3									Present	Present	Not present
Included	39	Non-Saudi		Present	Present	Present	Present	Present	Not present	Not present	Not present	3									Present	Present	Not present	Not present	3									Not present	Not present	Not present	Not present										Not present	Not present	Not present
Included	52	Non-Saudi		Present	Present	Present	Missing	Present	Present	Not present	Not present	3									Present	Present	Not present	Not present	3									Not present	Not present	Not present	Not present										Not present	Not present	Not present
Included	26	Saudi		Present	Present	Present	Present	Present	Present	Not present	Not present										Present	Present	Not present	Not present	3									Present	Present	Not present	Not present	3									Present	Present	Not present
Included	29	Saudi		Present	Present	Present	Present	Present	Present	Not present	Not present	3									Present	Present	Not present	Not present	3									Present	Present	Not present	Not present	3									Present	Present	Not present
Included	33	Saudi		Present	Present	Present	Present	Present	Present	Not present	Not present	4									Present	Present	Not present	Not present	4									Present	Present	Not present	Not present	4									Present	Present	Not present
Included	35	Non-Saudi		Present	Present	Present	Present	Present	Present	Not present	Not present	3									Present	Present	Not present	Not present	3									Present	Present	Not present	Not present	3									Not present	Not present	Not present
Included	31	Saudi		Present	Present	Present	Present	Present	Present	Not present	Not present	3									Present	Present	Not present	Not present	3									Present	Present	Not present	Not present	3									Not present	Not present	Not present
Included	35	Non-Saudi		Present	Present	Present	Present	Present	Present	Not present	Not present	3									Present	Present	Not present	Not present	2									Present	Present	Not present	Not present	3									Present	Present	Not present
Included	23	Non-Saudi		Present	Present	Present	Present	Present	Present	Not present	Not present	3									Not present	Not present	Not present	Not present										Present	Present	Not present	Not present	3									Not present	Not present	Not present
Included	49	Non-Saudi		Present	Present	Present	Present	Present	Present	Not present	Not present	4									Present	Present	Not present	Not present	3									Present	Present	Not present	Not present	3									Present	Present	Not present
Included	46	Saudi		Present	Present	Present	Present	Present	Present	Not present	Not present	3									Present	Present	Present	Not present	3									Present	Present	Not present	Not present	3									Present	Present	Not present
Included	27	Saudi		Present	Present	Present	Present	Present	Present	Not present	Not present	4									Present	Present	Not present	Not present	3									Present	Present	Not present	Not present	4									Present	Present	Not present
Included	26	Saudi		Present	Present	Present	Present	Present	Present	Not present	Not present	3									Present	Present	Not present	Not present	3									Present	Present	Not present	Not present	3									Present	Present	Present
Included	30	Non-Saudi		Present	Present	Present	Present	Present	Present	Not present	Not present	3									Present	Present	Not present	Not present	2									Present	Present	Not present	Not present	3									Present	Present	Present
Included	28	Non-Saudi		Present	Present	Present	Present	Not present	Not present	Not present	Not present										Present	Present	Not present	Not present	3									Not present	Not present	Not present	Not present										Present	Present	Not present
Included	25	Saudi		Missing	Present	Missing	Missing	Not present	Not present	Not present	Not present										Present	Present	Not present	Not present	3									Not present	Not present	Not present	Not present										Not present	Not present	Not present
Included	32	Saudi		Present	Present	Present	Present	Present	Present	Present	Not present	4									Present	Present	Not present	Not present	3									Present	Present	Present	Not present	4									Present	Present	Not present
Included	36	Non-Saudi		Present	Present	Missing	Missing	Present	Present	Not present	Not present	3									Not present	Not present	Not present	Not present										Not present	Not present	Not present	Not present										Not present	Not present	Not present
Included	51	Saudi		Present	Present	Present	Present	Present	Present	Not present	Not present	3									Not present	Not present	Not present	Not present										Present	Present	Not present	Not present	3									Present	Present	Not present
Included	36	Saudi		Present	Present	Present	Present	Present	Present	Not present	Not present	3									Present	Present	Not present	Not present	3									Present	Present	Not present	Not present	3									Present	Present	Not present
Included	34	Saudi		Present	Present	Present	Present	Present	Present	Not present	Not present	3									Present	Present	Not present	Not present	3									Present	Present	Not present	Not present	3									Present	Present	Not present
Included	29	Saudi		Present	Present	Present	Present	Present	Present	Not present	Not present	3									Present	Present	Not present	Not present	3									Present	Present	Not present	Not present	3									Present	Present	Not present
Included	31	Non-Saudi		Present	Present	Present	Present	Present	Present	Not present	Not present	3									Present	Present	Not present	Not present	2									Present	Present	Not present	Not present	3									Present	Present	Not present
Included	32	Non-Saudi		Present	Present	Present	Present	Present	Present	Not present	Not present	3									Present	Present	Not present	Not present	3									Present	Present	Not present	Not present	3									Present	Present	Not present
Included	28	Saudi		Present	Present	Present	Present	Present	Present	Not present	Not present	3									Present	Present	Not present	Not present	3									Present	Present	Not present	Not present	3									Present	Present	Not present
Included	53	Saudi		Present	Present	Missing	Present	Present	Present	Not present	Not present	3									Present	Present	Not present	Not present	3									Not present	Not present	Not present	Not present										Not present	Not present	Not present
Included	26	Saudi		Present	Present	Present	Present	Present	Present	Not present	Not present	3									Present	Present	Not present	Not present	3									Present	Present	Not present	Not present	3									Present	Present	Not present
Included	32	Saudi		Present	Present	Present	Present	Present	Present	Not present	Not present	3									Not present	Not present	Not present	Not present										Present	Present	Not present	Not present	3									Present	Present	Not present
Included	51	Saudi		Missing	Present	Present	Present	Not present	Not present	Not present	Not present										Present	Present	Not present	Not present	3									Present	Present	Not present	Not present	3									Present	Present	Present
Included	54	Saudi		Present	Present	Present	Present	Present	Present	Not present	Not present	2									Present	Present	Not present	Not present	3									Present	Present	Not present	Not present	2									Present	Present	Not present
Included	51	Non-Saudi		Present	Present	Present	Present	Present	Present	Not present	Not present	3									Present	Present	Not present	Not present	3									Present	Present	Not present	Not present	3									Present	Present	Not present
Included	38	Saudi		Present	Present	Present	Present	Present	Present	Not present	Not present	3									Present	Present	Not present	Not present	3									Present	Present	Not present	Not present	3									Not present	Not present	Not present
Included	30	Saudi		Present	Present	Present	Present	Present	Present	Not present	Not present	3									Present	Present	Not present	Not present	3									Present	Present	Not present	Not present	3									Present	Present	Not present
Included	36	Saudi		Present	Present	Present	Present	Present	Present	Not present	Not present	3									Present	Present	Not present	Not present	3									Present	Present	Not present	Not present	3									Present	Present	Not present
Included	29	Saudi		Present	Present	Present	Present	Present	Present	Not present	Not present	3									Present	Present	Not present	Not present	3									Present	Present	Not present	Not present	3									Present	Present	Not present
Included	41	Saudi		Present	Present	Present	Present	Present	Present	Not present	Not present	3									Present	Present	Not present	Not present	3									Present	Present	Not present	Not present	3									Present	Present	Not present
Included	32	Saudi		Present	Present	Present	Present	Present	Present	Not present	Not present	3									Present	Present	Not present	Not present	3									Present	Present	Present	Not present	4									Present	Present	Not present
Included	25	Saudi		Present	Present	Present	Present	Present	Present	Not present	Not present	3									Present	Present	Not present	Not present	3									Present	Present	Not present	Not present	3									Present	Present	Not present
Included	37	Saudi		Present	Present	Missing	Present	Present	Present	Not present	Not present	3									Present	Present	Not present	Not present	3									Not present	Not present	Not present	Not present										Present	Present	Not present
Included	41	Non-Saudi		Present	Present	Missing	Present	Present	Present	Not present	Not present	3									Present	Present	Not present	Not present	3									Not present	Not present	Not present	Not present										Present	Present	Not present
Included	27	Saudi		Present	Present	Present	Present	Present	Present	Not present	Not present	3									Present	Present	Not present	Not present	3									Present	Present	Not present	Not present	3									Present	Present	Not present
Included	35	Saudi		Present	Present	Present	Present	Present	Present	Not present	Not present	3									Present	Present	Not present	Not present	3									Present	Present	Not present	Not present	3									Present	Present	Not present
Included	39	Saudi		Present	Present	Present	Present	Present	Present	Not present	Not present	3									Present	Present	Not present	Not present	3									Present	Present	Not present	Not present	3									Present	Present	Not present
Included	35	Non-Saudi		Present	Present	Present	Present	Present	Present	Not present	Not present	3									Present	Present	Not present	Not present	3									Present	Present	Not present	Not present	3									Present	Present	Not present
Included	32	Saudi		Present	Present	Present	Present	Present	Present	Not present	Not present	3									Present	Present	Not present	Not present	3									Present	Present	Not present	Not present	3									Present	Present	Not present
Included	37	Saudi		Present	Present	Present	Present	Present	Present	Not present	Not present	3									Present	Present	Not present	Not present	3									Present	Present	Not present	Not present	3									Present	Present	Not present
Included	46	Saudi		Missing	Present	Missing	Present	Not present	Not present	Not present	Not present										Present	Present	Not present	Not present	3									Not present	Not present	Not present	Not present										Present	Present	Not present
Included	46	Non-Saudi		Present	Present	Present	Present	Present	Present	Not present	Not present	3									Present	Present	Not present	Not present	3									Present	Present	Not present	Not present	3									Present	Present	Not present
Included	38	Non-Saudi		Present	Present	Present	Present	Present	Present	Not present	Not present	3									Present	Present	Not present	Not present	3									Present	Present	Not present	Not present	3									Present	Present	Not present
Included	42	Non-Saudi		Present	Present	Missing	Present	Present	Present	Not present	Not present	3									Present	Present	Not present	Not present	3									Not present	Not present	Not present	Not present										Present	Present	Not present
Included	63	Non-Saudi		Present	Present	Present	Present	Not present	Not present	Not present	Not present										Not present	Not present	Not present	Not present										Present	Present	Not present	Not present	3									Present	Present	Not present
Included	42	Non-Saudi		Present	Present	Present	Present	Present	Present	Not present	Not present	3									Present	Present	Not present	Not present	3									Present	Present	Not present	Not present	3									Present	Present	Not present
Included	38	Non-Saudi		Present	Present	Present	Present	Present	Present	Not present	Not present	3									Present	Present	Not present	Not present	3									Present	Present	Not present	Not present	3									Present	Present	Not present
Included	27	Saudi		Present	Present	Present	Present	Present	Present	Not present	Not present	3									Present	Present	Not present	Not present	3									Not present	Not present	Not present	Not present										Present	Present	Not present
Included	32	Saudi		Missing	Present	Present	Present	Present	Present	Not present	Not present										Present	Present	Not present	Not present	3									Not present	Not present	Not present	Not present										Present	Present	Not present
Included	42	Non-Saudi		Present	Present	Present	Present	Not present	Not present	Not present	Not present	3									Present	Present	Not present	Not present	3									Not present	Not present	Not present	Not present										Not present	Not present	Not present
Included	54	Saudi		Present	Present	Present	Present	Present	Present	Not present	Not present	3									Present	Present	Not present	Not present	3									Present	Present	Not present	Not present	3									Present	Present	Not present
Included	48	Non-Saudi		Present	Present	Present	Present	Present	Present	Not present	Not present	3									Present	Present	Not present	Not present	3									Present	Present	Not present	Not present	3									Present	Present	Not present
Included	38	Saudi		Missing	Present	Present	Present	Not present	Not present	Not present	Not present										Present	Present	Not present	Not present	3									Present	Present	Not present	Not present	3									Present	Present	Not present
Included	29	Saudi		Present	Present	Present	Present	Present	Present	Not present	Not present	3									Present	Present	Not present	Not present	3									Present	Present	Not present	Not present	3									Present	Present	Not present
													5.1892	4.91	#DIV/0!	#DIV/0!	#DIV/0!	#DIV/0!	6.7375	4.1	#DIV/0!	#DIV/0!	#DIV/0!	#DIV/0!	2.93651	4.71792	3.82433	#DIV/0!	#DIV/0!	#DIV/0!	#DIV/0!	7.48	4.855	#DIV/0!	#DIV/0!	#DIV/0!	#DIV/0!	3.06931	5.17145	4.64447	#DIV/0!	#DIV/0!	#DIV/0!	#DIV/0!	9.63	#DIV/0!	#DIV/0!	#DIV/0!	#DIV/0!
													2.6396	2.46832	#DIV/0!	#DIV/0!	#DIV/0!	#DIV/0!	4.33103	#DIV/0!	#DIV/0!	#DIV/0!	#DIV/0!	#DIV/0!	0.328537	2.20572	2.00497	#DIV/0!	#DIV/0!	#DIV/0!	#DIV/0!	1.9304	#DIV/0!	#DIV/0!	#DIV/0!	#DIV/0!	#DIV/0!	0.324266	2.64135	2.47686	#DIV/0!	#DIV/0!	#DIV/0!	#DIV/0!	#DIV/0!	#DIV/0!	#DIV/0!	#DIV/0!	#DIV/0!
												(	5.385	4.5925	#NUM!	#NUM!	#NUM!	#NUM!	6.7375	4.1	#NUM!	#NUM!	#NUM!	#NUM!	3	4.69	3.6725	#NUM!	#NUM!	#NUM!	#NUM!	7.48	4.855	#NUM!	#NUM!	#NUM!	#NUM!	3	4.865	4.5775	#NUM!	#NUM!	#NUM!	#NUM!	9.63	#NUM!	#NUM!	#NUM!	#NUM!
												)	10.35	9.4	0	0	0	0	9.8	4.1	0	0	0	0	4	10.75	8.18	0	0	0	0	8.845	4.855	0	0	0	0	4	11.6	9.315	0	0	0	0	9.63	0	0	0	0
												-	0.6	0.55	0	0	0	0	3.675	4.1	0	0	0	0	2	1.035	0.875	0	0	0	0	6.115	4.855	0	0	0	0	2	1	0.8	0	0	0	0	9.63	0	0	0	0
													5.1892	4.91	#DIV/0!	#DIV/0!	#DIV/0!	#DIV/0!	6.7375	4.1	#DIV/0!	#DIV/0!	#DIV/0!	#DIV/0!	2.93651	4.71792	3.82433	#DIV/0!	#DIV/0!	#DIV/0!	#DIV/0!	7.48	4.855	#DIV/0!	#DIV/0!	#DIV/0!	#DIV/0!	3.06931	5.17145	4.64447	#DIV/0!	#DIV/0!	#DIV/0!	#DIV/0!	9.63	#DIV/0!	#DIV/0!	#DIV/0!	#DIV/0!
													2.6396	2.46832	#DIV/0!	#DIV/0!	#DIV/0!	#DIV/0!	4.33103	#DIV/0!	#DIV/0!	#DIV/0!	#DIV/0!	#DIV/0!	0.328537	2.20572	2.00497	#DIV/0!	#DIV/0!	#DIV/0!	#DIV/0!	1.9304	#DIV/0!	#DIV/0!	#DIV/0!	#DIV/0!	#DIV/0!	0.324266	2.64135	2.47686	#DIV/0!	#DIV/0!	#DIV/0!	#DIV/0!	#DIV/0!	#DIV/0!	#DIV/0!	#DIV/0!	#DIV/0!
													5.385	4.5925	#NUM!	#NUM!	#NUM!	#NUM!	6.7375	4.1	#NUM!	#NUM!	#NUM!	#NUM!	3	4.69	3.6725	#NUM!	#NUM!	#NUM!	#NUM!	7.48	4.855	#NUM!	#NUM!	#NUM!	#NUM!	3	4.865	4.5775	#NUM!	#NUM!	#NUM!	#NUM!	9.63	#NUM!	#NUM!	#NUM!	#NUM!
													0.6	0.55	0	0	0	0	3.675	4.1	0	0	0	0	2	1.035	0.875	0	0	0	0	6.115	4.855	0	0	0	0	2	1	0.8	0	0	0	0	9.63	0	0	0	0
													10.35	9.4	0	0	0	0	9.8	4.1	0	0	0	0	4	10.75	8.18	0	0	0	0	8.845	4.855	0	0	0	0	4	11.6	9.315	0	0	0	0	9.63	0	0	0	0
												Mean	5.18	4.91					6.73	4.1						4.71	3.82					7.48	4.85						5.17	4.64					9.63	#DIV/0!
												STD	2.63	2.46					4.33	#DIV/0!						2.20	2.00					1.93	#DIV/0!						2.64	2.47					#DIV/0!	#DIV/0!
												Median	5.38	4.59					6.73	4.1						4.69	3.67					7.48	4.85						4.86	4.57					9.63	#NUM!
												Min	0.6	0.55					3.67	4.1						1.03	0.87					6.11	4.85						1	0.8					9.63	0
												Max	10.3	9.4					9.8	4.1						10.7	8.18					8.84	4.85						11.6	9.31					9.63	0
												Mean (STD)	5.18 (2.63)	4.91 (2.46)	()	()	()	()	6.73 (4.33)	#DIV/0!	()	()	()	()	()	4.71 (2.20)	3.82 (2.00)	()	()	()	()	7.48 (1.93)	#DIV/0!	()	()	()	()	()	5.17 (2.64)	4.64 (2.47)	()	()	()	()	#DIV/0!	#DIV/0!	()	()	()
												Median (Min - Max)	5.38 (10.3 - 0.6)	4.59 (9.4 - 0.55)	( - )	( - )	( - )	( - )	6.73 (9.8 - 3.67)	4.1 (4.1 - 4.1)	( - )	( - )	( - )	( - )	( - )	4.69 (10.7 - 1.03)	3.67 (8.18 - 0.87)	( - )	( - )	( - )	( - )	7.48 (8.84 - 6.11)	4.85 (4.85 - 4.85)	( - )	( - )	( - )	( - )	( - )	4.86 (11.6 - 1)	4.57 (9.31 - 0.8)	( - )	( - )	( - )	( - )	9.63 (9.63 - 9.63)	#NUM!	( - )	( - )	( - )
								106	104	4	0	0	0	0	0	0	0	0	0	0	127	125	3	1	0	0	0	0	0	0	0	0	0	102	101	4	1	0	0	0	0	0	0	0	0	0	122	120	5
[truncated: 10 more columns]
